# Supplementary material for: Highly Thermal Conductive Graphite Films Derived from the Graphitization of Chemically Imidized Polyimide Films
Source: Nanomaterials (Basel). 2022 Jan 24;12(3):367. doi: 10.3390/nano12030367 (PMC8840353; doi:10.3390/nano12030367)
Supplement: Supplementary file 1 [file nanomaterials-12-00367-s001.zip]

Archive with 1 entries (1 files):
- nanomaterials-1541420-supplementary.pdf
